# Supplementary material for: The Antioxidant and Anti-Inflammatory Activities of the Methanolic Extract, Fractions, and Isolated Compounds from Eriosema montanum Baker f. (Fabaceae)
Source: Molecules. 2024 Dec 13;29(24):5885. doi: 10.3390/molecules29245885 (PMC11678782; doi:10.3390/molecules29245885)
Supplement: Supplementary file 1 [file molecules-29-05885-s001.zip]

Archive with 1 entries (1 files):
- molecules-3357457-supplementary.pdf
